# Supplementary material for: Exome Sequencing and Genotyping Identify a Rare Variant in NLRP7 Gene Associated With Ulcerative Colitis
Source: J Crohns Colitis. 2017 Dec 4;12(3):321–6. doi: 10.1093/ecco-jcc/jjx157 (PMC6290881; doi:10.1093/ecco-jcc/jjx157)
Supplement: Supplemental Table 1 [file jjx157_suppl_supplemental_table_1.xlsx]

## Sheet: Sheet1
Supplemental table 1: All protein altering DNA variants identified in 2 or more families by exome sequencing after variant filtering strategy
															P-value in sequencing data only			P-value in meta-analysis
Family	chromosome	position (hg19)	a1	a2	zyg	gene	Gene name	change	novel	rsID	ExAC_Freq(euro)	variant found in IBD exome browser?	pvalue in IBD exome browser data	Gene function	UC	CD	IBD	UC	CD	IBD
FAM41	chr11	19914020	G	A	HET	NAV2	Neuron Navigator 2	p.E294K	NOVEL	rs767119834	1.501e-05	n		cellular growth and migration	-	-	-	-	-	-
FAM64	chr11	19955519	C	T	HET			p.P600S	.	rs140693265	0.003946	yes	n.s.		0.297674	0.437218	0.339918	0.5969	0.2389	0.3234
FAM13	chr11	77824924	-	AAAA	HET	ALG8	Alpha-1,3-Glucosyltransferase	splicing	.	.	n/a	n		Transfers glucose from dolichyl phosphate glucose (Dol-P-Glc) onto the lipid-linked oligosaccharide Glc(1)Man(9)GlcNAc(2)-PP-Dol	-	-	-	-	-	-
FAM31	chr11	77824924	-	AAAA	HET			splicing	.	.	n/a	n			-	-	-	-	-	-
FAM13	chr14	91755563	C	T	HET	CCDC88C	coiled-coil domain containing 88C	p.A1443T	.	rs189215037	0.002383	yes	0.01(IBD)	negative regulator of the Wnt signalling pathway	-	0.0610003	0.110327	0.2755	0.3832	0.8805
FAM41	chr14	91755625	G	A	HET			p.S1422L	.	rs202217944	0.0043	yes	n.s.		0.369041	0.97475	0.666541	0.3054	0.5745	0.8549
FAM32	chr15	32393501	TG	TTTTG	HET	CHRNA7	Cholinergic Receptor Nicotinic Alpha 7 Subunit	splicing	NOVEL	.	n/a	n		ligand-gated ion channels	-	-	-	-	-	-
FAM90	chr15	32393501	TG	TTTG	HET			splicing	.	.	n/a	n			-	-	-	-	-	-
FAM107	chr16	15091600	TGT	TTGT	HET	PDXDC1	Pyridoxal Dependent Decarboxylase Domain Containing 1	splicing	NOVEL	.	n/a	n		pyridoxal phosphate binding and carboxy-lyase activity	-	-	-	-	-	-
FAM14	chr16	15091600	TG	TTG	HET			splicing	.	.	n/a	n			-	-	-	-	-	-
FAM41	chr17	46847188	T	C	HET	TTLL6	Tubulin Tyrosine Ligase Like 6	p.H771R	.	rs781691066	1.498e-05	n		Polyglutamylase which preferentially modifies alpha-tubulin	-	-	-	-	-	-
FAM90	chr17	46874442	C	T	HET			p.R298H	.	rs149873082	0.004285	yes	n.s.		0.00861369	0.0172662	0.00257855	0.1965	0.002122	0.007587
FAM107	chr17	80755630	TA	TTA	HET	TBCD	Tubulin Folding Cofactor D	splice acceptor	.	rs397774544	1.777e-05	n		Stabilises beta tubulin. Chaperonin mediated protein folding	-	-	-	-	-	-
FAM90	chr17	80755630	TA	TTA	HET			splice acceptor	.	rs397774544	1.777e-05	n			-	-	-	-	-	-
FAM31	chr18	44560480	A	T	HET	ELOA2	elongin A2	p.Y386N	.	rs138896768	0.0007642	yes	n.s.	Transcription elongation factor	-	-	-	-	-	-
FAM90	chr18	44561281	G	A	HET			p.P119S	.	rs147724130	0.0009494	yes	n.s.		0.455867	0.150245	0.119405	0.8107	0.7267	0.7708
FAM13	chr19	19232150	T	G	HET	TMEM161A	Transmembrane Protein 161A	p.H294P	.	rs775731627	0.001284	n		role in protection against oxidative stress, DNA damage, apoptosis	-	-	-	-	-	-
FAM41	chr19	19241079	C	T	HET			p.A161T	.	rs375813671	0.000271	yes	n.s.		-	-	-	0.6004	0.2116	0.4181
FAM64	chr19	55445093	C	T	HET	NLRP7	NLR family pyrin domain containing 7	p.R801H	.	rs140797839	2.997e-05	n		activation of proinflammatory caspases through inflammasomes	-	-	-	-	-	-
FAM13	chr19	55451105	G	A	HET			p.S361L	.	rs143169084	0.002635	yes	n.s.		-	-	-	-
FAM13	chr2	80529414	T	G	HET	LRRTM1	Leucine Rich Repeat Transmembrane Neuronal 1	p.T511P	.	.	n/a	n		Protein-protein interaction at synapses. Associated with Schizoprenia and Autism	-	-	-	-	-	-
FAM14	chr2	80530071	G	A	HET			p.L292F	NOVEL	.	n/a	n			-	-	-	-	-	-
FAM90	chr20	62591354	G	A	HET	ZNF512B	Zinc Finger Protein 512B	p.P856S	.	rs147787751	1.522e-05	n		Transcriptional regulation. ALS	-	-	-	-	-	-
FAM64	chr20	62597996	T	C	HET			p.R178G	.	rs150966051	0.008008	yes	n.s.		0.142266	0.159485	0.0747276	0.5953	0.7276	0.7806
FAM64	chr3	81548296	C	T	HET	GBE1	1,4-Alpha-Glucan Branching Enzyme 1	p.A673T	.	rs193074572	0.009167	yes	n.s.	Glycogon metabolism and storage. GSD type IV	0.00198428	0.746692	0.0899743	0.01837	0.8501	0.1976
FAM90	chr3	81719981	G	C	HET			splicing	NOVEL	.	n/a	n			-	-	-	-	-	-
FAM13	chr4	104027405	C	T	HET	CENPE	Centromere Protein E	p.D2694N	.	rs61756293	0.001282	yes	n.s.	kinesin like motor protein. Microtubule stability	-	-	-	-	-	-
FAM107	chr4	104030085	C	T	HET			p.R2629Q	.	rs141321114	0.0004646	yes	n.s.		-	-	-	-	-	-
FAM14	chr4	169923362	ACAAAAA	AAA	HET	CBR4	Carbonyl Reductase 4	splicing	.	.	n/a	n		regulation of lipid metabolism. Horner syndrome.	-	-	-	-	-	-
FAM31	chr4	169923362	ACAAAAAAA	AAA	HET			splicing	.	.	n/a	n			-	-	-	-	-	-
FAM13	chr4	184930307	TC	TTTC	HET	STOX2	Storkhead Box 2	splicing	.	.	n/a	n		trophoblast formation, implicated in pre-eclampsia	-	-	-	-	-	-
FAM48	chr4	184930307	TCA	TTTCA	HET			splicing	NOVEL	.	n/a	n			-	-	-	-	-	-
FAM107	chr6	30076800	T	C	HET	TRIM31	Tripartite Motif Containing 31	splicing	.	rs62624473	0.009482	yes	0.01 (UC, protective)	E3 ubiquitin-protein ligase, IFN gamma signaling, innate immune response	0.016727	0.197689	0.0455564	0.001739	0.08145	0.001727
FAM14	chr6	30080441	A	G	HET			p.C48R	.	rs140451451	0.0007107	yes	0.001544(UC)		0.00726552	0.014202	0.00798618	2.816e-05	0.03981	0.0005808
